# Supplementary material for: Mechanisms of Chromium Removal from Water and Soil Using Bioleached Nano Zero-Valent Iron-Mediated Biochar via Co-Pyrolysis
Source: Nanomaterials (Basel). 2024 Nov 26;14(23):1895. doi: 10.3390/nano14231895 (PMC11643807; doi:10.3390/nano14231895)
Supplement: Supplementary file 1 [file nanomaterials-14-01895-s001.zip]

Archive with 1 entries (1 files):
- nanomaterials-3305156-supplementary.pdf
